# Supplementary material for: A Phase I Dose-Escalation and Dose-Expansion Study of FCN-437c, a Novel CDK4/6 Inhibitor, in Patients with Advanced Solid Tumors
Source: Cancers (Basel). 2022 Oct 12;14(20):4996. doi: 10.3390/cancers14204996 (PMC9599640; doi:10.3390/cancers14204996)
Supplement: Supplementary file 1 [file cancers-14-04996-s001.zip]

Archive with 1 entries (1 files):
- cancers-1927580-supplementary.pdf
